# Supplementary material for: Barriers and Facilitators to Implementing Reduced-Sodium Salts as a Population-Level Intervention: A Qualitative Study
Source: Nutrients. 2021 Sep 17;13(9):3225. doi: 10.3390/nu13093225 (PMC8471368; doi:10.3390/nu13093225)
Supplement: Supplementary file 1 [file nutrients-13-03225-s001.zip]

Archive with 1 entries (1 files):
- nutrients-1347761-supplementary.pdf
